# Supplementary material for: Endothelial Cell Self-fusion during Vascular Pruning
Source: PLoS Biol. 2015 Apr 17;13(4):e1002126. doi: 10.1371/journal.pbio.1002126 (PMC4401649; doi:10.1371/journal.pbio.1002126)
Supplement: S1 Data — The Excel file contains tables and quantifications that served to generate graphs in Fig 1F and Fig 1G (pruning events in the SIVs of wild-type and silent heart morphant embryos) and Fig 3C (pruning type I and type II). Each sheet contains the number of pruning events calculated for each imaging experiment, the statistical analyses, and the graphs generated from these results. (XLSX) [file pbio.1002126.s001.xlsx]

## Sheet: Fig.1 F-G SIh and WT analyses
								Wild type									Silent heart
								file name	pruned	remaining	closed	sum	hrs	time point number			file name	pruned	remaining	closed	sum	hrs	time point number
								140414&15_065_T290	2	1	2	5	31.3333	188			1.1	1	2	2	5	37.5	225
								140414&15_155_T290	4	1	0	5	31.3333	188			1.2	0	1	0	1	34.3333	206
								140414&15_325_B190	3	0	0	3	54.6667	328			1.3	0	2	1	3	37.5	225
								140423_260_B145	1	1	1	3	38.5	231			1.4	0	2	0	2	37.5	225
								140423_280_B145	1	1	1	3	46.8333	281			1.5	1	2	2	5	41.5	249
								140423_350_B145	5	0	1	6	43.5	261			1.6	0	2	2	4	41.5	249
								140423_350_T215	1	0	0	1	46.8333	281			1.7	1	3	4	8	34.6667	208
								140426&27_005_B140	3	0	1	4	40.1667	241			1.8	0	2	1	3	43.8333	263
								140426&27_170_T035	2	0	0	2	40.1667	241			1.9	1	3	1	5	39	234
								140426&27_275_B140	3	1	2	6	40.1667	241			average	0.444444	2.11111	1.44444	4
								1	3	0	0	3	27.1667	163			standard deviation	0.496904	0.566558	1.16534	1.94365
								2	6	1	0	7	27	162			sum	4	19	13	36
								3	3	0	0	3	43.1667	259			percentage of all events	0.111111	0.527778	0.361111
								4	1	1	1	3	43.3333	260
								5	3	1	1	5	43.3333	260
								6	4	0	1	5	43.3333	260
								7	3	0	2	5	29.6667	178
								8	2	1	0	3	29.6667	178			t-student test
								9	0	1	1	2	29.6667	178			pruned	6.92017e-06
								sum	50	10	14	74					remaining	9.13149e-06
								average	2.63158	0.526316	0.736842	3.89474					closed	0.14078
								standard deviation	1.45857	0.499307	0.713929	1.55241					sum	0.894563
								percentage of all events	0.675676	0.135135	0.189189
						Fig. 1 G	SUM	WT	SIH
							pruned	50	4
							remaining	10	19
							closed	14	13
					Fig.1. F	pruned	closed	remaining	sum
					AVG WT	2.63158	0.736842	0.526316	3.89474
					AVG SIH	0.444444	1.44444	2.11111	4
					SD WT	1.45857	0.713929	0.499307	1.55241
					SD SIH	0.496904	1.16534	0.566558	1.94365

## Sheet: Fig.3 C Pruning type I and II
	experiment	nr of all pruning evetns	nr of obsreved transient unicellular tubes (pruning type II)	nr of pruning type I
	1 Ve-cad_EGFP	1	0	1
	2 Ve-cad_EGFP	1	0	1
	3 Ve-cad_EGFP	1	0	1
	4 Ve-cad_EGFP	1	0	1
	5 Ve-cad_EGFP	1	0	1				VE-cad-GFP	kate-CAAX
	6 Ve-cad_EGFP	2	0	2			type I pruning	19	17
	7 Ve-cad_EGFP	2	0	2			type II pruning	10	11
	8 Ve-cad_EGFP	1	1	0				29	28
	9 Ve-cad_EGFP	2	1	1
	10 Ve-cad_EGFP	2	2	0
	11 Ve-cad_EGFP	2	1	1
	12 Ve-cad_EGFP	1	0	1
	13 Ve-cad_EGFP	3	1	2
	14 Ve-cad_EGFP	2	1	1
	15 Ve-cad_EGFP	1	0	1
	16 Ve-cad_EGFP	3	2	1
	17 Ve-cad_EGFP	3	1	2
	SUM	29	10	19
	1 kate-CAAX	7	3	4
	2 kate-CAAX	2	1	1
	3 kate-CAAX	5	2	3
	4 kate-CAAX	2	1	1
	5 kate-CAAX	2	1	1
	6 kate-CAAX	5	2	3
	7 kate-CAAX	1	1	0
	8 kate-CAAX	1	0	1
	9 kate-CAAX	1	0	1
	10 kate-CAAX	2	0	2
	SUM	28	11	17
